# Supplementary material for: Kinematic Effects of Derotational Osteotomy of the Humerus in Patients with Internal Shoulder Contracture Secondary to Erb’s Palsy—A Retrospective Cohort Study
Source: J Clin Med. 2024 May 8;13(10):2759. doi: 10.3390/jcm13102759 (PMC11121948; doi:10.3390/jcm13102759)
Supplement: Supplementary file 1 [file jcm-13-02759-s001.zip]

Archive with 1 entries (1 files):
- jcm-2943498-supplementary.pdf
